# Supplementary material for: Common host variation drives malaria parasite fitness in healthy human red cells
Source: eLife. 2021 Sep 23;10:e69808. doi: 10.7554/eLife.69808 (PMC8497061; doi:10.7554/eLife.69808)
Supplement: Figure 1—source data 1. [file elife-69808-fig1-data1.zip]

Archive with 3 entries (2 files):
- Figure 1-source data 1-new2.csv
- __MACOSX/
- __MACOSX/._Figure 1-source data 1-new2.csv
