# Supplementary material for: Common host variation drives malaria parasite fitness in healthy human red cells
Source: eLife. 2021 Sep 23;10:e69808. doi: 10.7554/eLife.69808 (PMC8497061; doi:10.7554/eLife.69808)
Supplement: Figure 5—source data 2. — This list was derived from the Red Blood Cell Collection database (rbcc.hegelab.org) using a medium-confidence filter. [file elife-69808-fig5-data2.csv]

ABCA7
ABCB6
ABCC4
ABCC5
ABCE1
ABCG2
ACAT2
ACHE
ACKR1
ACLY
ACP1
ACSL1
ACSL3
ACSL4
ACSL6
ACTA1
ACTB
ACTBL2
ACTC1
ACTN4
ACTR1B
ACTR2
ACTR3
ADD1
ADD2
ADPGK
ADSL
AGO2
AGPAT3
AHCY
AHSP
AK1
ALAD
ALB
ALDH16A1
ALDH1A1
ALDH3B1
ALDOA
ALDOC
ANK1
ANKFY1
ANLN
ANP32A
ANPEP
ANXA1
ANXA2
ANXA4
ANXA7
AP1B1
AP1S1
AP2A1
AP2B1
AP2M1
AP2S1
APEH
APMAP
APOA1
APOE
APOL3
APP
AQP1
AQP3
ARCN1
ARF3
ARF4
ARF6
ARG1
ARHGAP1
ARL15
ARL6IP5
ARL8B
ARMC8
ARPC2
ARPC4
ART4
ASAP1
ATIC
ATL2
ATL3
ATP11B
ATP11C
ATP1A1
ATP1A2
ATP2A3
ATP2B1
ATP2B2
ATP2B3
ATP2B4
ATP5A1
ATP5B
ATP5H
ATP6V0A1
ATP6V1A
ATP6V1B2
ATP6V1D
ATP6V1E1
ATP6V1G1
ATP7A
ATP8A1
B3GAT2
BAG2
BANF1
BASP1
BAX
BCAM
BCAP29
BCAP31
BLVRA
BLVRB
BMP2K
BNIP1
BPI
BSG
C1orf198
C2CD2L
C2orf88
C3
CA1
CA2
CA3
CAB39
CALM2
CALR
CAMP
CAND1
CANX
CAPN1
CAPN5
CAPNS1
CAPZA1
CAPZB
CARHSP1
CARM1
CAST
CAT
CBR1
CC2D1A
CCDC124
CCRL2
CCS
CCT2
CCT4
CCT5
CCT6A
CCT7
CCT8
CD109
CD151
CD2AP
CD36
CD44
CD55
CD58
CD59
CD63
CD82
CD9
CDC42
CEACAM1
CEACAM6
CEACAM8
CENPF
CFL1
CHCHD6
CHMP1B
CHMP6
CIB1
CIRBP
CISD2
CKAP5
CLDND1
CLIC3
CLNS1A
CLTA
CLTB
CLTC
CLU
CNP
CNPY2
CNRIP1
COASY
COPA
COPS2
COPS3
COPS5
COPS7A
COPS7B
COPS8
COX5A
COX6C
CPNE2
CPNE3
CPT1A
CR1
CRLF3
CRYZ
CSE1L
CSF1R
CSF2RB
CSF3R
CSNK1A1
CSNK2A1
CTDSP1
CTSE
CTSG
CUL1
CUL2
CUL3
CUL5
CYB5B
CYB5R3
CYBA
CYBB
CYBRD1
CYC1
CYP4F3
DAAM1
DARS
DAZAP1
DCD
DCTN1
DCTN2
DCTN3
DCTN4
DCTN6
DCUN1D1
DDB1
DDI2
DDOST
DDX27
DERA
DERL1
DGKD
DHDH
DHRS12
DHRS7B
DHX29
DHX9
DIAPH1
DIP2B
DLG1
DLST
DMTN
DNAJA4
DNAJB1
DNAJB11
DNAJB2
DNAJC13
DNAJC5
DNM2
DPCD
DPP3
DSCAML1
DSG1
DSP
DTD1
ECHDC1
EEF1A2
EEF1G
EEF2
EFNB1
EGLN2
EHBP1L1
EHD1
EIF2B4
EIF2S2
EIF4A1
EIF4B
EIF5A
ELMOD2
EMD
ENDOD1
ENG
ENO1
ENO2
EPB41
EPB41L2
EPB42
EPHB3
EPHX1
EPS15
EPS15L1
EPX
ERAP1
ERBIN
ERLIN2
ERMAP
ERP29
ESD
ESYT1
ESYT2
EZR
F11R
FAH
FAM184A
FAM213A
FARSA
FARSB
FAS
FBXL20
FBXO7
FERMT3
FGB
FH
FHL5
FHOD1
FIS1
FKBP2
FLG2
FLNA
FLOT2
FN1
FN3K
FSCN1
FSD1L
FTL
FTSJ3
G6PD
GABARAPL2
GANAB
GAPDH
GAPVD1
GCLC
GCLM
GDA
GDE1
GDI1
GDI2
GLIPR2
GLO1
GLRX
GLUD1
GMPR
GNA11
GNA13
GNA14
GNAI2
GNAI3
GNAQ
GNAS
GNB1
GNB2
GNB4
GNG2
GOLGA7
GOLT1B
GOT1
GOT2
GP1BA
GPD2
GPI
GPS1
GRM4
GSR
GSS
GSTO1
GSTP1
GYPB
GYPC
GYPE
H2AFY
HADHA
HAGH
HBA1
HBA2
HBB
HBD
HBE1
HBG1
HBM
HEATR1
HEBP1
HECTD3
HELLS
HINT3
HIST1H1B
HIST1H1D
HIST1H2AB
HIST1H2BC
HIST1H2BL
HIST1H3A
HIST2H2AC
HK1
HLCS
HMBS
HNRNPH3
HP
HPRT1
HRNR
HS3ST2
HSD17B11
HSD17B12
HSP90AA1
HSP90AB1
HSP90B1
HSPA4
HSPA5
HSPA8
HSPB1
HSPD1
HSPE1
HTATIP2
HTT
HUWE1
HYOU1
ICAM3
ICAM4
IDH2
IFIT5
IFNGR1
IL1R1
IL1R2
IL2RB
IL2RG
IL4R
IL5RA
IL6R
IL6ST
IL7R
ILVBL
IMMT
INTS4
IPO5
IPO7
IPO9
ISG20
ITGA2B
ITGAM
ITGB2
ITGB3
ITSN1
JAGN1
KCMF1
KCNK5
KCNN4
KDELR1
KIAA1755
KIT
KPNA1
KPNA3
KPNA4
KPNB1
KRAS
KRT1
KRT14
KRT16
KRT2
KRT5
KRT8
KRT9
LAMP1
LAMP2
LANCL1
LARP1
LBR
LCN2
LCP1
LCTL
LDHA
LDHB
LGALS3
LGALS8
LGALS9
LIFR
LIME1
LMAN1
LMAN2
LNPEP
LPCAT1
LPCAT3
LPIN2
LRRC40
LRRC57
LTA4H
LTF
LXN
LYN
LYZ
MANF
MAP2K3
MAPK1
MAPRE1
MARK3
MBLAC2
MBOAT7
MDH1
MDH2
MEMO1
METTL7A
MFSD2B
MICALL2
MINPP1
MLEC
MMP9
MOGS
MPDU1
MPL
MPO
MPP1
MPP6
MPP7
MPST
MTAP
MTCH2
MTHFD1
MTPN
MYH10
MYH9
MYL12A
MYL12B
MYL4
MYL6
MYO1C
MYO1D
MYO1G
NAE1
NAP1L1
NAPA
NAPG
NASP
NBAS
NCAPG
NCEH1
NCLN
NCSTN
NDUFS1
NECTIN1
NECTIN2
NF2
NME2
NPEPPS
NPTN
NRDE2
NSFL1C
NUCB2
OARD1
OLA1
OLFM4
OSBP2
OSBPL8
OXSR1
P4HB
PA2G4
PACS1
PACSIN2
PAFAH1B2
PAICS
PCMT1
PDAP1
PDCD6
PDCD6IP
PDIA2
PDIA3
PDIA4
PDIA6
PDZK1IP1
PEBP1
PEF1
PEPD
PFAS
PFKL
PFKM
PGD
PGK1
PGRMC1
PGRMC2
PHB
PHF3
PHKA2
PHKB
PI4K2A
PICALM
PIEZO1
PIN4
PIP
PIP4K2A
PIP5K1A
PITHD1
PKM
PLEK2
PLSCR1
PLSCR4
PNP
PNPLA6
POMGNT2
PPIB
PPP5C
PPP6C
PPP6R1
PPP6R3
PQLC1
PRDX2
PRDX3
PRDX4
PRDX6
PREP
PRG2
PRG3
PRKACA
PRKAR1A
PRKAR2A
PRKCSH
PRKDC
PRMT5
PRPS1L1
PRPSAP2
PSEN1
PSMA1
PSMA2
PSMA3
PSMA4
PSMA6
PSMA7
PSMB1
PSMB10
PSMB4
PSMB5
PSMB6
PSMB7
PSMC1
PSMC2
PSMC3
PSMC4
PSMC5
PSMC6
PSMD1
PSMD10
PSMD11
PSMD12
PSMD14
PSMD2
PSMD3
PSMD4
PSMD5
PSMD6
PSMD7
PSMD8
PSMD9
PSME1
PSME2
PSMF1
PTBP1
PTPRC
PYM1
RAB10
RAB11B
RAB12
RAB15
RAB18
RAB1A
RAB21
RAB22A
RAB23
RAB2B
RAB33B
RAB35
RAB3GAP2
RAB4B
RAB5A
RAB5B
RAB5C
RAB6B
RAB7A
RAB8A
RAB8B
RABEP1
RAD50
RALA
RALB
RAP1B
RAP2B
RAP2C
RAPGEF2
RDH11
RDX
REEP5
REEP6
RELL1
RETN
RHAG
RHCE
RHD
RHOA
RHOG
RNASE2
RNASE3
RNF121
RNF123
ROCK1
ROCK2
RP2
RPIA
RPL12
RPL17
RPL19
RPL26
RPL27A
RPL28
RPL7
RPL7A
RPL9
RPN1
RPS26
RPS27A
RPS3
RPS4X
RRAS2
RRM1
RRP1B
RSU1
RTN3
RTN4
RUVBL1
RUVBL2
S100A4
S100A6
S100A9
SACM1L
SARS
SBDS
SCAMP4
SCCPDH
SCFD1
SCFD2
SDCBP
SELENBP1
SEMA7A
SEPSECS
2-Sep
8-Sep
SERBP1
SERINC1
SERPINB12
SERPINH1
SFMBT2
SFT2D2
SFXN1
SH3BGRL
SH3BGRL2
SH3BGRL3
SH3GLB2
SLC12A6
SLC14A1
SLC16A1
SLC19A1
SLC1A7
SLC25A24
SLC25A3
SLC29A1
SLC2A1
SLC2A14
SLC2A3
SLC2A4
SLC30A1
SLC40A1
SLC43A1
SLC43A3
SLC44A2
SLC4A1
SMIM1
SMIM5
SNAP23
SNAP91
SNF8
SOD1
SORD
SPATA33
SPCS2
SPCS3
SPTA1
SPTAN1
SPTB
SPTBN1
SPTBN4
SPTLC1
SRPK1
SSB
SSR1
ST13
STIP1
STK11
STOM
STRADB
STX11
STX16
STX18
STX2
STX4
STX6
STX7
STX8
STXBP2
STXBP3
SUCO
SUN2
SURF4
SWAP70
SYNGR1
SYNGR2
SYPL1
TANGO2
TBC1D10B
TBC1D24
TCEA1
TCP1
TECPR1
TF
TGM2
THBS1
THEM6
TKFC
TKT
TLN1
TM9SF3
TMBIM1
TMC8
TMCC2
TMCO1
TMED10
TMED2
TMED4
TMED5
TMED7
TMED9
TMEM109
TMEM205
TMEM222
TMEM237
TMEM30A
TMEM33
TMEM55B
TMEM56
TMEM63B
TMOD1
TMX1
TMX3
TMX4
TNFRSF1A
TNFRSF1B
TNS1
TOLLIP
TOR1AIP1
TPD52L2
TPI1
TPM1
TPM3
TPM4
TPP2
TRAPPC3
TSC22D4
TSHR
TSPAN14
TSPO
TTLL12
TTN
TUBA1A
TUBA1C
TUBB4B
TXNDC5
UBA1
UBAC1
UBB
UBE2I
UBE2L3
UBE2O
UBE2V1
UBE3B
UBR4
UGGT1
UQCRB
UQCRC1
UQCRC2
UQCRQ
UROD
USE1
USP14
USP15
USP5
USP7
USP9X
VAMP8
VAPA
VAPB
VASP
VAT1
VCAM1
VCP
VDAC1
VDAC2
VPS13A
VPS13C
VPS25
VPS45
VRK1
VTI1A
WDR77
WDR87
WDR91
WNK1
XG
XK
XPO7
YARS
YBX1
YOD1
YWHAB
YWHAG
YWHAZ
ZFHX2
ZZEF1
